# Supplementary material for: Copper(I)-Catalyzed Synthesis of Unsymmetrical All-Carbon Bis-Quaternary Centers at the Opposing α-Carbons of Cyclohexanones
Source: Org Lett. 2022 Jun 29;24(26):4810–5. doi: 10.1021/acs.orglett.2c01890 (PMC9490817; doi:10.1021/acs.orglett.2c01890)
Supplement: Supplementary file 1 — ol2c01890_si_001.zip [file ol2c01890_si_001.zip]

Archive with 3,510 entries (3,250 files):
- Paper #25 - FID Files - OL/
- __MACOSX/._Paper #25 - FID Files - OL
- Paper #25 - FID Files - OL/16j-1H/
- __MACOSX/Paper #25 - FID Files - OL/._16j-1H
- Paper #25 - FID Files - OL/cis-20-13C/
- __MACOSX/Paper #25 - FID Files - OL/._cis-20-13C
- Paper #25 - FID Files - OL/24b-13C/
- __MACOSX/Paper #25 - FID Files - OL/._24b-13C
- Paper #25 - FID Files - OL/.DS_Store
- __MACOSX/Paper #25 - FID Files - OL/._.DS_Store
- Paper #25 - FID Files - OL/cis-20-1H/
- __MACOSX/Paper #25 - FID Files - OL/._cis-20-1H
- Paper #25 - FID Files - OL/16k-1H/
- __MACOSX/Paper #25 - FID Files - OL/._16k-1H
- Paper #25 - FID Files - OL/23b-13C/
- __MACOSX/Paper #25 - FID Files - OL/._23b-13C
- Paper #25 - FID Files - OL/18c-1H/
- __MACOSX/Paper #25 - FID Files - OL/._18c-1H
- Paper #25 - FID Files - OL/trans-20-13C/
- __MACOSX/Paper #25 - FID Files - OL/._trans-20-13C
- Paper #25 - FID Files - OL/16l-13C/
- __MACOSX/Paper #25 - FID Files - OL/._16l-13C
- Paper #25 - FID Files - OL/14d-13C/
- __MACOSX/Paper #25 - FID Files - OL/._14d-13C
- Paper #25 - FID Files - OL/14d-1H/
- __MACOSX/Paper #25 - FID Files - OL/._14d-1H
- Paper #25 - FID Files - OL/16d-1H/
- __MACOSX/Paper #25 - FID Files - OL/._16d-1H
- Paper #25 - FID Files - OL/trans-13-1H/
- __MACOSX/Paper #25 - FID Files - OL/._trans-13-1H
- Paper #25 - FID Files - OL/14f-13C/
- __MACOSX/Paper #25 - FID Files - OL/._14f-13C
- Paper #25 - FID Files - OL/23b-1H/
- __MACOSX/Paper #25 - FID Files - OL/._23b-1H
- Paper #25 - FID Files - OL/22b-1H/
- __MACOSX/Paper #25 - FID Files - OL/._22b-1H
- Paper #25 - FID Files - OL/14g-13C/
- __MACOSX/Paper #25 - FID Files - OL/._14g-13C
- Paper #25 - FID Files - OL/18d-13C/
- __MACOSX/Paper #25 - FID Files - OL/._18d-13C
- Paper #25 - FID Files - OL/16e-1H/
- __MACOSX/Paper #25 - FID Files - OL/._16e-1H
- Paper #25 - FID Files - OL/16k-13C/
- __MACOSX/Paper #25 - FID Files - OL/._16k-13C
- Paper #25 - FID Files - OL/14c-13C/
- __MACOSX/Paper #25 - FID Files - OL/._14c-13C
- Paper #25 - FID Files - OL/14a-1H/
- __MACOSX/Paper #25 - FID Files - OL/._14a-1H
- Paper #25 - FID Files - OL/14b-13C/
- __MACOSX/Paper #25 - FID Files - OL/._14b-13C
- Paper #25 - FID Files - OL/16j-13C/
- __MACOSX/Paper #25 - FID Files - OL/._16j-13C
- Paper #25 - FID Files - OL/18a-13C/
- __MACOSX/Paper #25 - FID Files - OL/._18a-13C
- Paper #25 - FID Files - OL/18c-13C/
- __MACOSX/Paper #25 - FID Files - OL/._18c-13C
- Paper #25 - FID Files - OL/16h-13C/
- __MACOSX/Paper #25 - FID Files - OL/._16h-13C
- Paper #25 - FID Files - OL/16a-1H/
- __MACOSX/Paper #25 - FID Files - OL/._16a-1H
- Paper #25 - FID Files - OL/22b-13C/
- __MACOSX/Paper #25 - FID Files - OL/._22b-13C
- Paper #25 - FID Files - OL/18b-1H/
- __MACOSX/Paper #25 - FID Files - OL/._18b-1H
- Paper #25 - FID Files - OL/24b-1H/
- __MACOSX/Paper #25 - FID Files - OL/._24b-1H
- Paper #25 - FID Files - OL/14a-13C/
- __MACOSX/Paper #25 - FID Files - OL/._14a-13C
- Paper #25 - FID Files - OL/16i-13C/
- __MACOSX/Paper #25 - FID Files - OL/._16i-13C
- Paper #25 - FID Files - OL/18b-13C/
- __MACOSX/Paper #25 - FID Files - OL/._18b-13C
- Paper #25 - FID Files - OL/16d-13C/
- __MACOSX/Paper #25 - FID Files - OL/._16d-13C
- Paper #25 - FID Files - OL/14b-1H/
- __MACOSX/Paper #25 - FID Files - OL/._14b-1H
- Paper #25 - FID Files - OL/16e-13C/
- __MACOSX/Paper #25 - FID Files - OL/._16e-13C
- Paper #25 - FID Files - OL/16g-13C/
- __MACOSX/Paper #25 - FID Files - OL/._16g-13C
- Paper #25 - FID Files - OL/16b-1H/
- __MACOSX/Paper #25 - FID Files - OL/._16b-1H
- Paper #25 - FID Files - OL/18a-1H/
- __MACOSX/Paper #25 - FID Files - OL/._18a-1H
- Paper #25 - FID Files - OL/14f-1H/
- __MACOSX/Paper #25 - FID Files - OL/._14f-1H
- Paper #25 - FID Files - OL/trans-20-1H/
- __MACOSX/Paper #25 - FID Files - OL/._trans-20-1H
- Paper #25 - FID Files - OL/16b-13C/
- __MACOSX/Paper #25 - FID Files - OL/._16b-13C
- Paper #25 - FID Files - OL/16c-1H/
- __MACOSX/Paper #25 - FID Files - OL/._16c-1H
- Paper #25 - FID Files - OL/trans-13-13C/
- __MACOSX/Paper #25 - FID Files - OL/._trans-13-13C
- Paper #25 - FID Files - OL/16c-13C/
- __MACOSX/Paper #25 - FID Files - OL/._16c-13C
- Paper #25 - FID Files - OL/14g-1H/
- __MACOSX/Paper #25 - FID Files - OL/._14g-1H
- Paper #25 - FID Files - OL/14i-13C/
- __MACOSX/Paper #25 - FID Files - OL/._14i-13C
- Paper #25 - FID Files - OL/16g-1H/
- __MACOSX/Paper #25 - FID Files - OL/._16g-1H
- Paper #25 - FID Files - OL/16a-13C/
- __MACOSX/Paper #25 - FID Files - OL/._16a-13C
- Paper #25 - FID Files - OL/14c-1H/
- __MACOSX/Paper #25 - FID Files - OL/._14c-1H
- Paper #25 - FID Files - OL/14h-13C/
- __MACOSX/Paper #25 - FID Files - OL/._14h-13C
- Paper #25 - FID Files - OL/18d-1H/
- __MACOSX/Paper #25 - FID Files - OL/._18d-1H
- Paper #25 - FID Files - OL/cis-13-1H/
- __MACOSX/Paper #25 - FID Files - OL/._cis-13-1H
- Paper #25 - FID Files - OL/16l-1H/
- __MACOSX/Paper #25 - FID Files - OL/._16l-1H
- Paper #25 - FID Files - OL/14h-1H/
- __MACOSX/Paper #25 - FID Files - OL/._14h-1H
- Paper #25 - FID Files - OL/16h-1H/
- __MACOSX/Paper #25 - FID Files - OL/._16h-1H
- Paper #25 - FID Files - OL/16i-1H/
- __MACOSX/Paper #25 - FID Files - OL/._16i-1H
- Paper #25 - FID Files - OL/cis-13-13C/
- __MACOSX/Paper #25 - FID Files - OL/._cis-13-13C
- Paper #25 - FID Files - OL/14i-1H/
- __MACOSX/Paper #25 - FID Files - OL/._14i-1H
- Paper #25 - FID Files - OL/16j-1H/11/
- __MACOSX/Paper #25 - FID Files - OL/16j-1H/._11
- Paper #25 - FID Files - OL/cis-20-13C/.DS_Store
- __MACOSX/Paper #25 - FID Files - OL/cis-20-13C/._.DS_Store
- Paper #25 - FID Files - OL/cis-20-13C/6/
- __MACOSX/Paper #25 - FID Files - OL/cis-20-13C/._6
- Paper #25 - FID Files - OL/24b-13C/3/
- __MACOSX/Paper #25 - FID Files - OL/24b-13C/._3
- Paper #25 - FID Files - OL/cis-20-1H/.DS_Store
- __MACOSX/Paper #25 - FID Files - OL/cis-20-1H/._.DS_Store
- Paper #25 - FID Files - OL/cis-20-1H/3/
- __MACOSX/Paper #25 - FID Files - OL/cis-20-1H/._3
- Paper #25 - FID Files - OL/cis-20-1H/2/
- __MACOSX/Paper #25 - FID Files - OL/cis-20-1H/._2
- Paper #25 - FID Files - OL/16k-1H/.DS_Store
- __MACOSX/Paper #25 - FID Files - OL/16k-1H/._.DS_Store
- Paper #25 - FID Files - OL/16k-1H/1/
- __MACOSX/Paper #25 - FID Files - OL/16k-1H/._1
- Paper #25 - FID Files - OL/23b-13C/5/
- __MACOSX/Paper #25 - FID Files - OL/23b-13C/._5
- Paper #25 - FID Files - OL/18c-1H/11/
- __MACOSX/Paper #25 - FID Files - OL/18c-1H/._11
- Paper #25 - FID Files - OL/trans-20-13C/11/
- __MACOSX/Paper #25 - FID Files - OL/trans-20-13C/._11
- Paper #25 - FID Files - OL/16l-13C/11/
- __MACOSX/Paper #25 - FID Files - OL/16l-13C/._11
- Paper #25 - FID Files - OL/14d-13C/.DS_Store
- __MACOSX/Paper #25 - FID Files - OL/14d-13C/._.DS_Store
- Paper #25 - FID Files - OL/14d-13C/20/
- __MACOSX/Paper #25 - FID Files - OL/14d-13C/._20
- Paper #25 - FID Files - OL/14d-1H/14e-13C/
- __MACOSX/Paper #25 - FID Files - OL/14d-1H/._14e-13C
- Paper #25 - FID Files - OL/14d-1H/11/
- __MACOSX/Paper #25 - FID Files - OL/14d-1H/._11
- Paper #25 - FID Files - OL/14d-1H/14e-1H/
- __MACOSX/Paper #25 - FID Files - OL/14d-1H/._14e-1H
- Paper #25 - FID Files - OL/16d-1H/11/
- __MACOSX/Paper #25 - FID Files - OL/16d-1H/._11
- Paper #25 - FID Files - OL/trans-13-1H/.DS_Store
- __MACOSX/Paper #25 - FID Files - OL/trans-13-1H/._.DS_Store
- Paper #25 - FID Files - OL/trans-13-1H/1/
- __MACOSX/Paper #25 - FID Files - OL/trans-13-1H/._1
- Paper #25 - FID Files - OL/14f-13C/5/
- __MACOSX/Paper #25 - FID Files - OL/14f-13C/._5
- Paper #25 - FID Files - OL/23b-1H/.DS_Store
- __MACOSX/Paper #25 - FID Files - OL/23b-1H/._.DS_Store
- Paper #25 - FID Files - OL/23b-1H/6/
- __MACOSX/Paper #25 - FID Files - OL/23b-1H/._6
- Paper #25 - FID Files - OL/22b-1H/.DS_Store
- __MACOSX/Paper #25 - FID Files - OL/22b-1H/._.DS_Store
- Paper #25 - FID Files - OL/22b-1H/5/
- __MACOSX/Paper #25 - FID Files - OL/22b-1H/._5
- Paper #25 - FID Files - OL/14g-13C/11/
- __MACOSX/Paper #25 - FID Files - OL/14g-13C/._11
- Paper #25 - FID Files - OL/18d-13C/.DS_Store
- __MACOSX/Paper #25 - FID Files - OL/18d-13C/._.DS_Store
- Paper #25 - FID Files - OL/18d-13C/3/
- __MACOSX/Paper #25 - FID Files - OL/18d-13C/._3
- Paper #25 - FID Files - OL/16e-1H/14/
- __MACOSX/Paper #25 - FID Files - OL/16e-1H/._14
- Paper #25 - FID Files - OL/16k-13C/3/
- __MACOSX/Paper #25 - FID Files - OL/16k-13C/._3
- Paper #25 - FID Files - OL/14c-13C/14g-13C/
- __MACOSX/Paper #25 - FID Files - OL/14c-13C/._14g-13C
- Paper #25 - FID Files - OL/14c-13C/18/
- __MACOSX/Paper #25 - FID Files - OL/14c-13C/._18
- Paper #25 - FID Files - OL/14c-13C/14g-1H/
- __MACOSX/Paper #25 - FID Files - OL/14c-13C/._14g-1H
- Paper #25 - FID Files - OL/14a-1H/.DS_Store
- __MACOSX/Paper #25 - FID Files - OL/14a-1H/._.DS_Store
- Paper #25 - FID Files - OL/14a-1H/5/
- __MACOSX/Paper #25 - FID Files - OL/14a-1H/._5
- Paper #25 - FID Files - OL/14b-13C/5/
- __MACOSX/Paper #25 - FID Files - OL/14b-13C/._5
- Paper #25 - FID Files - OL/16j-13C/11/
- __MACOSX/Paper #25 - FID Files - OL/16j-13C/._11
- Paper #25 - FID Files - OL/18a-13C/5/
- __MACOSX/Paper #25 - FID Files - OL/18a-13C/._5
- Paper #25 - FID Files - OL/18c-13C/.DS_Store
- __MACOSX/Paper #25 - FID Files - OL/18c-13C/._.DS_Store
- Paper #25 - FID Files - OL/18c-13C/11/
- __MACOSX/Paper #25 - FID Files - OL/18c-13C/._11
- Paper #25 - FID Files - OL/16h-13C/5/
- __MACOSX/Paper #25 - FID Files - OL/16h-13C/._5
- Paper #25 - FID Files - OL/16a-1H/.DS_Store
- __MACOSX/Paper #25 - FID Files - OL/16a-1H/._.DS_Store
- Paper #25 - FID Files - OL/16a-1H/5/
- __MACOSX/Paper #25 - FID Files - OL/16a-1H/._5
- Paper #25 - FID Files - OL/22b-13C/5/
- __MACOSX/Paper #25 - FID Files - OL/22b-13C/._5
- Paper #25 - FID Files - OL/18b-1H/.DS_Store
- __MACOSX/Paper #25 - FID Files - OL/18b-1H/._.DS_Store
- Paper #25 - FID Files - OL/18b-1H/7/
- __MACOSX/Paper #25 - FID Files - OL/18b-1H/._7
- Paper #25 - FID Files - OL/24b-1H/.DS_Store
- __MACOSX/Paper #25 - FID Files - OL/24b-1H/._.DS_Store
- Paper #25 - FID Files - OL/24b-1H/2/
- __MACOSX/Paper #25 - FID Files - OL/24b-1H/._2
- Paper #25 - FID Files - OL/14a-13C/5/
- __MACOSX/Paper #25 - FID Files - OL/14a-13C/._5
- Paper #25 - FID Files - OL/16i-13C/4/
- __MACOSX/Paper #25 - FID Files - OL/16i-13C/._4
- Paper #25 - FID Files - OL/18b-13C/8/
- __MACOSX/Paper #25 - FID Files - OL/18b-13C/._8
- Paper #25 - FID Files - OL/16d-13C/2/
- __MACOSX/Paper #25 - FID Files - OL/16d-13C/._2
- Paper #25 - FID Files - OL/14b-1H/.DS_Store
- __MACOSX/Paper #25 - FID Files - OL/14b-1H/._.DS_Store
- Paper #25 - FID Files - OL/14b-1H/5/
- __MACOSX/Paper #25 - FID Files - OL/14b-1H/._5
- Paper #25 - FID Files - OL/16e-13C/.DS_Store
- __MACOSX/Paper #25 - FID Files - OL/16e-13C/._.DS_Store
- Paper #25 - FID Files - OL/16e-13C/3/
- __MACOSX/Paper #25 - FID Files - OL/16e-13C/._3
- Paper #25 - FID Files - OL/16g-13C/.DS_Store
- __MACOSX/Paper #25 - FID Files - OL/16g-13C/._.DS_Store
- Paper #25 - FID Files - OL/16g-13C/2/
- __MACOSX/Paper #25 - FID Files - OL/16g-13C/._2
- Paper #25 - FID Files - OL/16b-1H/11/
- __MACOSX/Paper #25 - FID Files - OL/16b-1H/._11
- Paper #25 - FID Files - OL/18a-1H/5/
- __MACOSX/Paper #25 - FID Files - OL/18a-1H/._5
- Paper #25 - FID Files - OL/14f-1H/5/
- __MACOSX/Paper #25 - FID Files - OL/14f-1H/._5
- Paper #25 - FID Files - OL/trans-20-1H/11/
- __MACOSX/Paper #25 - FID Files - OL/trans-20-1H/._11
- Paper #25 - FID Files - OL/16b-13C/11/
- __MACOSX/Paper #25 - FID Files - OL/16b-13C/._11
- Paper #25 - FID Files - OL/16c-1H/11/
- __MACOSX/Paper #25 - FID Files - OL/16c-1H/._11
- Paper #25 - FID Files - OL/trans-13-13C/.DS_Store
- __MACOSX/Paper #25 - FID Files - OL/trans-13-13C/._.DS_Store
- Paper #25 - FID Files - OL/trans-13-13C/11/
- __MACOSX/Paper #25 - FID Files - OL/trans-13-13C/._11
- Paper #25 - FID Files - OL/16c-13C/.DS_Store
- __MACOSX/Paper #25 - FID Files - OL/16c-13C/._.DS_Store
- Paper #25 - FID Files - OL/16c-13C/11/
- __MACOSX/Paper #25 - FID Files - OL/16c-13C/._11
- Paper #25 - FID Files - OL/14g-1H/11/
- __MACOSX/Paper #25 - FID Files - OL/14g-1H/._11
- Paper #25 - FID Files - OL/14i-13C/13/
- __MACOSX/Paper #25 - FID Files - OL/14i-13C/._13
- Paper #25 - FID Files - OL/16g-1H/.DS_Store
- __MACOSX/Paper #25 - FID Files - OL/16g-1H/._.DS_Store
- Paper #25 - FID Files - OL/16g-1H/1/
- __MACOSX/Paper #25 - FID Files - OL/16g-1H/._1
- Paper #25 - FID Files - OL/16a-13C/.DS_Store
- __MACOSX/Paper #25 - FID Files - OL/16a-13C/._.DS_Store
- Paper #25 - FID Files - OL/16a-13C/5/
- __MACOSX/Paper #25 - FID Files - OL/16a-13C/._5
- Paper #25 - FID Files - OL/14c-1H/.DS_Store
- __MACOSX/Paper #25 - FID Files - OL/14c-1H/._.DS_Store
- Paper #25 - FID Files - OL/14c-1H/16/
- __MACOSX/Paper #25 - FID Files - OL/14c-1H/._16
- Paper #25 - FID Files - OL/14h-13C/2/
- __MACOSX/Paper #25 - FID Files - OL/14h-13C/._2
- Paper #25 - FID Files - OL/18d-1H/.DS_Store
- __MACOSX/Paper #25 - FID Files - OL/18d-1H/._.DS_Store
- Paper #25 - FID Files - OL/18d-1H/2/
- __MACOSX/Paper #25 - FID Files - OL/18d-1H/._2
- Paper #25 - FID Files - OL/cis-13-1H/.DS_Store
- __MACOSX/Paper #25 - FID Files - OL/cis-13-1H/._.DS_Store
- Paper #25 - FID Files - OL/cis-13-1H/3/
- __MACOSX/Paper #25 - FID Files - OL/cis-13-1H/._3
- Paper #25 - FID Files - OL/16l-1H/11/
- __MACOSX/Paper #25 - FID Files - OL/16l-1H/._11
- Paper #25 - FID Files - OL/14h-1H/1/
- __MACOSX/Paper #25 - FID Files - OL/14h-1H/._1
- Paper #25 - FID Files - OL/16h-1H/.DS_Store
- __MACOSX/Paper #25 - FID Files - OL/16h-1H/._.DS_Store
- Paper #25 - FID Files - OL/16h-1H/4/
- __MACOSX/Paper #25 - FID Files - OL/16h-1H/._4
- Paper #25 - FID Files - OL/16i-1H/.DS_Store
- __MACOSX/Paper #25 - FID Files - OL/16i-1H/._.DS_Store
- Paper #25 - FID Files - OL/16i-1H/3/
- __MACOSX/Paper #25 - FID Files - OL/16i-1H/._3
[truncated: 3,210 more entries]
