# Supplementary material for: Copper(I)-Catalyzed Synthesis of Unsymmetrical All-Carbon Bis-Quaternary Centers at the Opposing α-Carbons of Cyclohexanones
Source: Org Lett. 2022 Jun 29;24(26):4810–5. doi: 10.1021/acs.orglett.2c01890 (PMC9490817; doi:10.1021/acs.orglett.2c01890)
Supplement: Supplementary file 1 — ol2c01890_si_001.zip [file ol2c01890_si_001.zip › Paper #25 - FID Files - OL/16j-1H/11/uxnmr.info]

CONFIGURATION INFORMATION
=========================

Path         : /opt/topspin3.2/conf/instr/spect/uxnmr.info
Date         : Thu Dec  3 10:46:56 2020
Release      : TOPSPIN Version 3.2-pl6
Installed in : /opt/topspin3.2
Host         : B10082821
OS           : CentOS release 5.9 (Final)
CPU          : Intel(R) Xeon(R) CPU E5-1620 0 @ 3.60GHz (8 cores at 1200 MHz with Hyperthreading)
User         : nmrsu (NMR Administrator)
Description  : AVANCE ONEBAY HD 500MHZ
Location     : Louisiana State University Baton Rouge
System       : Avance III NMR spectrometer
1H-frequency : 500.13 MHz
Order Number : 10082822
Configured in: /opt/topspin3.2/conf/instr/spect

IPSO: connected to spectrometer subnet
- TCP/IP address = 149.236.99.251
- Tctrl : 1
- Fctrls: 3
- Gctrl1: without digital preemphasis
- Rctrl : 1
- FREDs : none
- DPP : none

DRU: AQS DRU-E Z102520/03287 ECL 07.00
- TCP/IP address = 149.236.99.89
- Firmware Version = 170619
- DRU controls AQS-Rack and HPPR/2

AQS: connected to 149.236.99.89:/dev/tty10
  _Slot_ SBSB _____________________Board_____________________
  Number Addr Type HW-VS FW-VS ID  ECL Name   Description
  -----------------------------------------------------------
     2   0x10 0x43   0x5    CD  R  0.1 REC-1  AQS RXAD/2 600 Z130588/449 ECL 00.01
     3   0x34 0xd6   0x1        X  2.0 REF-1  REF/3-600 Reference Board for AQS/3 Receiver
     4   0x24 0x32     0        S  2.2 SGU-1  AQS SGU/3 600 (2CH) Z117129/00560 ECL 02.02 FPGA-Vs=20131031
     5   0x26 0x32     0        S  2.2 SGU-2  AQS SGU/3 600 (2CH) Z117129/00561 ECL 02.02 FPGA-Vs=20131031
    13   0xa0 0x93     0        V  0.1 PS-1   
    14   0xa1 0x91     0        V  1.2 PS-2   AQS PSM-D Power Supply Module
    --   0x20 0xd8     0        B  1.1 MASTER AQS/3+ Chassis
     1   0x20  0x7     0        B      MASTER AQS Rack Master
  Logical Receiver/SGU configuration:


Router: none installed


Transmitters at the spectrometer subnet:
----------------------------------------
BLA_W1345099_0188 W1345099/0188 ECL 30:
- TCP/IP address = 149.236.99.252
- Firmware VS    = 20120627
- Amplifier      = BLAXH2H500/100/150 E 200-600MHZ INR: W1345099/0188 ECL 30
- Router         = BLMMR32 RF AMPLIFIER MODULE: W1345204/1750 ECL 20
- Controller     = BLA CONTROL BOARD 6 2CH: W1522050/7093 ECL 50
BLA_W1345093_0017 W1345093/0017 ECL 0:
- TCP/IP address = 149.236.99.247
- Firmware VS    = 20120627
- Amplifier      = BLAX500 E 6-365MHZ: W1345093/0017 ECL 0
- Router         = BLMMR31 RF AMPLIFIER MODULE: W1345212/0088 ECL 0
- Controller     = BLA CONTROL BOARD 6 1V V-USB: W1522041/0072 ECL 1
LTRX Z109889/00444 ECL 03.01:
- TCP/IP address = 149.236.99.20
- Amplifier      = BSMS/2 LOCK TRANSCEIVER 500: Z109889/00444 ECL 03.01

BSMS: BSMS/2 connected to ethernet
- TCP/IP address = 149.236.99.20
- ELCB firmware version = 20161026
- GAB current limits = 0.0/X, 0.0/Y, 10.0/Z (in A)
- SCB channels = 40
- Shim System = BOSS3-SB
- L-TRX = BSMS/2 LOCK TRANSCEIVER 500: Z109889/00444 ECL 03.01
- Lock: on L-TRX board
- VTU_SPB = BSMS/2 SPB SENSOR & PNEUMATIC BD: Z115191/01320 ECL 04.00
- VTU_VPSB1 = BSMS/2 VARIABLE POWER SUPPLY BD: Z115193/01527 ECL 01.04

VTU: in BSMS/2 connected to ethernet
- TCP/IP address = 149.236.99.20

Sample Changers at the spectrometer subnet:
-------------------------------------------
 - BACS2_H15200-01_0311: at TCP/IP address 149.236.99.94


Prodigy Control Unit: PCU - LNP PRODIGY UNIT Z127349/197
- TCP/IP address   = 149.236.99.248

Preamplifiers :
HPPR: - HPPR/2 preamplifier connected to 149.236.99.89:/dev/tty10
    Type      : HPPR/2
    Controller: Application firmware = c.
                no LED display for tuning and matching
    Module  1 : HPLNA 19F1H (virtual 50 Ohm reference: 99.5%/0.1deg, reflection meter)
                 PN=Z103204, SN=00245 from 20130119
    Module  2 : 2H
                 PN=Z003472, SN=01136 from 20130118
    Module  3 : XBB19F 2HS
                 PN=Z003505, SN=01268 from 20130212
    Module  4 : 13C
                 PN=Z003523, SN=00246 from 20130227
    Module  5 : 15N
                 PN=Z003529, SN=00202 from 20130314


Frequency generation:
- F1: for SGU
- F2: for SGU
- F3: for SGU


RF cable connections (detected by 'confamp')
--------------------------------------------------------------------
SGU1 NORM output -> input 1 of transmitter 1 (BLAXH2H500/100/150 E 200-600MHZ W1345099/0188 at TCP/IP 149.236.99.252)
SGU1 AUX  output -> input 1 of transmitter 2 (BLAX500 E 6-365MHZ W1345093/0017 at TCP/IP 149.236.99.247)
SGU2 NORM output -> input 2 of transmitter 1 (BLAXH2H500/100/150 E 200-600MHZ W1345099/0188 at TCP/IP 149.236.99.252)
SGU2 AUX  output -> TUNE signal input of HPPR
SGU3 NORM output -> input 4 of transmitter 1 (BLAXH2H500/100/150 E 200-600MHZ W1345099/0188 at TCP/IP 149.236.99.252)
SGU3 AUX  output -> input 2 of transmitter 2 (BLAX500 E 6-365MHZ W1345093/0017 at TCP/IP 149.236.99.247)

Blanking cable connections (detected by 'confamp')
--------------------------------------------------------------------
transmitter 1 (BLAXH2H500/100/150 E 200-600MHZ W1345099/0188 at TCP/IP 149.236.99.252) amplifier 1H-100W uses blanking 2
transmitter 1 (BLAXH2H500/100/150 E 200-600MHZ W1345099/0188 at TCP/IP 149.236.99.252) amplifier X-500W uses blanking 1
transmitter 1 (BLAXH2H500/100/150 E 200-600MHZ W1345099/0188 at TCP/IP 149.236.99.252) amplifier 2H-150W uses blanking 4
transmitter 2 (BLAX500 E 6-365MHZ W1345093/0017 at TCP/IP 149.236.99.247) amplifier X-500W uses blanking 3
transmitter 3 (BSMS/2 LOCK TRANSCEIVER 500 Z109889/00444 at TCP/IP 149.236.99.20) amplifier 2H-5W needs no blanking
