# Supplementary material for: Copper(I)-Catalyzed Synthesis of Unsymmetrical All-Carbon Bis-Quaternary Centers at the Opposing α-Carbons of Cyclohexanones
Source: Org Lett. 2022 Jun 29;24(26):4810–5. doi: 10.1021/acs.orglett.2c01890 (PMC9490817; doi:10.1021/acs.orglett.2c01890)
Supplement: Supplementary file 1 — ol2c01890_si_001.zip [file ol2c01890_si_001.zip › Paper #25 - FID Files - OL/cis-20-13C/6/audita.txt]

##TITLE= Audit trail, TOPSPIN		Version 3.2
##JCAMPDX= 5.01
##ORIGIN= Bruker BioSpin GmbH
##OWNER= jmalo22
$$ /opt/topspin3.2/data/jmalo22/nmr/JAM-8092 F1 Ethyl C13/6/audita.txt
##AUDIT TRAIL=  $$ (NUMBER, WHEN, WHO, WHERE, PROCESS, VERSION, WHAT)
(   1,<2020-01-20 08:17:07.234 -0600>,<jmalo22>,<B10082821>,<go>,<TOPSPIN 3.2>,
      <created by zg
	started at 2020-01-20 08:16:06.583 -0600,
	POWCHK enabled, PULCHK disabled,
       terminated by command 'halt'
       configuration hash MD5:
       9C FB B0 22 FC 33 F5 0C 6E 47 8F 3F F3 4B 1B FB
       data hash MD5: 64K
       F4 5F 40 6B 18 FE 40 31 4F 61 A9 CC 75 D4 9A CF>)
##END=

$$ hash MD5
$$ 87 29 4F D0 75 74 59 BD C5 59 F8 E9 AD 2C D4 BB
