# Supplementary material for: Copper(I)-Catalyzed Synthesis of Unsymmetrical All-Carbon Bis-Quaternary Centers at the Opposing α-Carbons of Cyclohexanones
Source: Org Lett. 2022 Jun 29;24(26):4810–5. doi: 10.1021/acs.orglett.2c01890 (PMC9490817; doi:10.1021/acs.orglett.2c01890)
Supplement: Supplementary file 1 — ol2c01890_si_001.zip [file ol2c01890_si_001.zip › Paper #25 - FID Files - OL/cis-20-13C/6/shimvalues]

# Mon Jan 20 08:16:48 2020
#$$PROBEID=36
#$$PROBEINFO=5 mm CPPTCI 1H/19F-13C/15N/D Z-GRD Z135419/0002
#$$PICSINFO=Z135419_0002_36.par
#$$SHIMID=292722
#
# Active Shim Gradients
#
Z           		-7566           
Z2          		-3028           
Z3          		2363            
Z4          		4920            
Z5          		682             
Z6          		-1434           
Z7          		0               
Z8          		0               
X           		2555            
XZ          		6309            
XZ2         		-7849           
XZ3         		-3799           
XZ4         		-1805           
XZ5         		5805            
Y           		-889            
YZ          		521             
YZ2         		4085            
YZ3         		-693            
YZ4         		2189            
YZ5         		3928            
XY          		8287            
XYZ         		3414            
XYZ2        		-1000           
XYZ3        		540             
XYZ4        		451             
XYZ5        		0               
(X2-Y2)     		-5836           
(X2-Y2)Z    		6174            
(X2-Y2)Z2   		1535            
(X2-Y2)Z3   		114             
(X2-Y2)Z4   		-1136           
(X2-Y2)Z5   		0               
X3          		1343            
X3Z         		8849            
Y3          		3147            
Y3Z         		1687            
#
# Lock Parameter
#
FIELD		7127.430
LOCKPHASE		263.000 
LOCKPOWER		-30.000 
LOCKGAIN		138.891 
LOCKDC		-75.000 
LOCKSHIFT		7.240   
LOOPGAIN		-12.000 
LOOPTIME		0.400   
LOOPFILTER		100.000 
#
IEEE64_VERSION_CODE 1
#
# Shim currents 
#
SHIM_SETTING [1 ]  -3363.21391354  
SHIM_SETTING [2 ]  -2004.64241993  
SHIM_SETTING [3 ]  2514.16623713   
SHIM_SETTING [4 ]  -2129.19443083  
SHIM_SETTING [5 ]  1589.73015031   
SHIM_SETTING [6 ]  758.20960324    
SHIM_SETTING [7 ]  3973.39144578   
SHIM_SETTING [8 ]  383.83046933    
SHIM_SETTING [9 ]  1758.08041871   
SHIM_SETTING [10]  -528.01277513   
SHIM_SETTING [11]  0.00000000      
SHIM_SETTING [12]  1460.25700000   
SHIM_SETTING [13]  4834.58700000   
SHIM_SETTING [14]  -3640.08300000  
SHIM_SETTING [15]  -1750.46800000  
SHIM_SETTING [16]  -11528.04200000 
SHIM_SETTING [17]  17545.40900000  
SHIM_SETTING [18]  1311.02000000   
SHIM_SETTING [19]  6442.75200000   
SHIM_SETTING [20]  -2032.44700000  
SHIM_SETTING [21]  3490.36800000   
SHIM_SETTING [22]  -9026.05000000  
SHIM_SETTING [23]  -1543.02500000  
SHIM_SETTING [24]  -10104.30100000 
SHIM_SETTING [25]  -2006.59600000  
SHIM_SETTING [26]  -4993.31200000  
SHIM_SETTING [27]  4943.03000000   
SHIM_SETTING [28]  5870.68900000   
SHIM_SETTING [29]  5129.07400000   
SHIM_SETTING [30]  2523.29400000   
SHIM_SETTING [31]  -3895.27200000  
SHIM_SETTING [32]  3355.68900000   
SHIM_SETTING [33]  8382.55000000   
SHIM_SETTING [34]  757.61200000    
SHIM_SETTING [35]  10633.15000000  
SHIM_SETTING [36]  6503.49700000   
SHIM_SETTING [37]  -3507.30800000  
SHIM_SETTING [38]  3553.40400000   
SHIM_SETTING [39]  -7535.87300000  
SHIM_SETTING [40]  0.00000000      
