# Supplementary material for: Copper(I)-Catalyzed Synthesis of Unsymmetrical All-Carbon Bis-Quaternary Centers at the Opposing α-Carbons of Cyclohexanones
Source: Org Lett. 2022 Jun 29;24(26):4810–5. doi: 10.1021/acs.orglett.2c01890 (PMC9490817; doi:10.1021/acs.orglett.2c01890)
Supplement: Supplementary file 1 — ol2c01890_si_001.zip [file ol2c01890_si_001.zip › Paper #25 - FID Files - OL/cis-20-1H/2/audita.txt]

##TITLE= Audit trail, TOPSPIN		Version 3.2
##JCAMPDX= 5.01
##ORIGIN= Bruker BioSpin GmbH
##OWNER= jmalo22
$$ /opt/topspin3.2/data/jmalo22/nmr/JAM-7191 H F1 real/2/audita.txt
##AUDIT TRAIL=  $$ (NUMBER, WHEN, WHO, WHERE, PROCESS, VERSION, WHAT)
(   1,<2019-09-05 14:20:10.143 -0500>,<jmalo22>,<B10082821>,<go>,<TOPSPIN 3.2>,
      <created by zg
	started at 2019-09-05 14:19:37.738 -0500,
	POWCHK enabled, PULCHK disabled,
       terminated by command 'halt'
       configuration hash MD5:
       55 93 05 62 3F AC 01 A1 E2 54 77 A0 AA 2E 4C 7C
       data hash MD5: 64K
       8F 37 3E CF FD A7 40 39 F8 D1 06 FE 60 AC D9 ED>)
##END=

$$ hash MD5
$$ 32 C7 C9 13 2F E8 D3 E3 E8 CB F2 D2 2E 24 93 FB
