# Supplementary material for: Copper(I)-Catalyzed Synthesis of Unsymmetrical All-Carbon Bis-Quaternary Centers at the Opposing α-Carbons of Cyclohexanones
Source: Org Lett. 2022 Jun 29;24(26):4810–5. doi: 10.1021/acs.orglett.2c01890 (PMC9490817; doi:10.1021/acs.orglett.2c01890)
Supplement: Supplementary file 1 — ol2c01890_si_001.zip [file ol2c01890_si_001.zip › Paper #25 - FID Files - OL/16k-1H/1/shimvalues]

# Thu Nov  7 11:24:56 2019
#$$PROBEID=36
#$$PROBEINFO=5 mm CPPTCI 1H/19F-13C/15N/D Z-GRD Z135419/0002
#$$PICSINFO=Z135419_0002_36.par
#$$SHIMID=292722
#
# Active Shim Gradients
#
Z           		-7419           
Z2          		-2990           
Z3          		2359            
Z4          		5227            
Z5          		691             
Z6          		-1434           
Z7          		0               
Z8          		0               
X           		2554            
XZ          		6265            
XZ2         		-7816           
XZ3         		-3843           
XZ4         		-2007           
XZ5         		6405            
Y           		-912            
YZ          		515             
YZ2         		3987            
YZ3         		-1032           
YZ4         		2415            
YZ5         		7341            
XY          		8409            
XYZ         		3406            
XYZ2        		-526            
XYZ3        		797             
XYZ4        		-1093           
XYZ5        		0               
(X2-Y2)     		-5608           
(X2-Y2)Z    		6186            
(X2-Y2)Z2   		1367            
(X2-Y2)Z3   		67              
(X2-Y2)Z4   		-283            
(X2-Y2)Z5   		0               
X3          		1565            
X3Z         		8570            
Y3          		3177            
Y3Z         		1919            
#
# Lock Parameter
#
FIELD		7130.114
LOCKPHASE		256.428 
LOCKPOWER		-30.000 
LOCKGAIN		131.614 
LOCKDC		-75.000 
LOCKSHIFT		7.240   
LOOPGAIN		-12.000 
LOOPTIME		0.400   
LOOPFILTER		100.000 
#
IEEE64_VERSION_CODE 1
#
# Shim currents 
#
SHIM_SETTING [1 ]  -3292.11266224  
SHIM_SETTING [2 ]  -1920.98692663  
SHIM_SETTING [3 ]  2526.78118125   
SHIM_SETTING [4 ]  -2352.12076847  
SHIM_SETTING [5 ]  1701.08112524   
SHIM_SETTING [6 ]  832.93447563    
SHIM_SETTING [7 ]  4298.70816598   
SHIM_SETTING [8 ]  706.28971749    
SHIM_SETTING [9 ]  1874.81954946   
SHIM_SETTING [10]  -404.26035331   
SHIM_SETTING [11]  0.00000000      
SHIM_SETTING [12]  1257.59800000   
SHIM_SETTING [13]  5096.40500000   
SHIM_SETTING [14]  -3397.19600000  
SHIM_SETTING [15]  -1717.12900000  
SHIM_SETTING [16]  -11744.17100000 
SHIM_SETTING [17]  17883.10600000  
SHIM_SETTING [18]  1334.81600000   
SHIM_SETTING [19]  6837.71800000   
SHIM_SETTING [20]  -2759.58500000  
SHIM_SETTING [21]  3843.37600000   
SHIM_SETTING [22]  -8627.45200000  
SHIM_SETTING [23]  -2008.23000000  
SHIM_SETTING [24]  -10644.89800000 
SHIM_SETTING [25]  -1303.69400000  
SHIM_SETTING [26]  -4202.35600000  
SHIM_SETTING [27]  4915.65500000   
SHIM_SETTING [28]  6761.49800000   
SHIM_SETTING [29]  4197.12000000   
SHIM_SETTING [30]  1081.26000000   
SHIM_SETTING [31]  -2982.75500000  
SHIM_SETTING [32]  2501.55400000   
SHIM_SETTING [33]  8400.60600000   
SHIM_SETTING [34]  411.67300000    
SHIM_SETTING [35]  11785.05300000  
SHIM_SETTING [36]  7990.88000000   
SHIM_SETTING [37]  -6487.42900000  
SHIM_SETTING [38]  6918.41600000   
SHIM_SETTING [39]  -8819.59100000  
SHIM_SETTING [40]  0.00000000      
