# Supplementary material for: Copper(I)-Catalyzed Synthesis of Unsymmetrical All-Carbon Bis-Quaternary Centers at the Opposing α-Carbons of Cyclohexanones
Source: Org Lett. 2022 Jun 29;24(26):4810–5. doi: 10.1021/acs.orglett.2c01890 (PMC9490817; doi:10.1021/acs.orglett.2c01890)
Supplement: Supplementary file 1 — ol2c01890_si_001.zip [file ol2c01890_si_001.zip › Paper #25 - FID Files - OL/23b-13C/5/audita.txt]

##TITLE= Audit trail, TOPSPIN		Version 3.2
##JCAMPDX= 5.01
##ORIGIN= Bruker BioSpin GmbH
##OWNER= jmalo22
$$ /opt/topspin3.2/data/jmalo22/nmr/JAM-8208C13/5/audita.txt
##AUDIT TRAIL=  $$ (NUMBER, WHEN, WHO, WHERE, PROCESS, VERSION, WHAT)
(   1,<2020-10-28 10:41:22.895 -0500>,<jmalo22>,<B10082821>,<go>,<TOPSPIN 3.2>,
      <created by zg
	started at 2020-10-28 10:26:30.107 -0500,
	POWCHK enabled, PULCHK disabled,
       terminated by command 'halt'
       configuration hash MD5:
       18 EE 8D 26 45 4B 0D 37 AB B6 BA 16 23 1A CE C3
       data hash MD5: 64K
       D0 4E BF 23 C8 E6 0B 18 B0 42 68 0C 4E CF DA 33>)
##END=

$$ hash MD5
$$ 85 28 0A EC 99 06 62 D1 41 3C 9A 7B 4F 22 2A 28
