# Supplementary material for: Copper(I)-Catalyzed Synthesis of Unsymmetrical All-Carbon Bis-Quaternary Centers at the Opposing α-Carbons of Cyclohexanones
Source: Org Lett. 2022 Jun 29;24(26):4810–5. doi: 10.1021/acs.orglett.2c01890 (PMC9490817; doi:10.1021/acs.orglett.2c01890)
Supplement: Supplementary file 1 — ol2c01890_si_001.zip [file ol2c01890_si_001.zip › Paper #25 - FID Files - OL/18c-1H/11/audita.txt]

##TITLE= Audit trail, TOPSPIN		Version 3.2
##JCAMPDX= 5.01
##ORIGIN= Bruker BioSpin GmbH
##OWNER= sphilkhana
$$ /opt/topspin3.2/data/sphilkhana/nmr/SCP2272Hr3/11/audita.txt
##AUDIT TRAIL=  $$ (NUMBER, WHEN, WHO, WHERE, PROCESS, VERSION, WHAT)
(   1,<2021-04-20 19:56:18.289 -0500>,<sphilkhana>,<B10082821>,<go>,<TOPSPIN 3.2>,
      <created by zg
	started at 2021-04-20 19:54:59.365 -0500,
	POWCHK enabled, PULCHK disabled,
       configuration hash MD5:
       AF B7 73 46 01 F6 D5 0E 82 5E 67 5D FF BC 64 20
       data hash MD5: 64K
       70 2F 7D 88 5E 89 46 40 1F A7 38 9B C6 5C 8B AD>)
##END=

$$ hash MD5
$$ 97 34 84 3A EA EB BD A2 04 99 95 C7 FA C8 C1 DA
