# Supplementary material for: Copper(I)-Catalyzed Synthesis of Unsymmetrical All-Carbon Bis-Quaternary Centers at the Opposing α-Carbons of Cyclohexanones
Source: Org Lett. 2022 Jun 29;24(26):4810–5. doi: 10.1021/acs.orglett.2c01890 (PMC9490817; doi:10.1021/acs.orglett.2c01890)
Supplement: Supplementary file 1 — ol2c01890_si_001.zip [file ol2c01890_si_001.zip › Paper #25 - FID Files - OL/14d-13C/20/audita.txt]

##TITLE= Audit trail, TOPSPIN		Version 3.2
##JCAMPDX= 5.01
##ORIGIN= Bruker BioSpin GmbH
##OWNER= jmalo22
$$ /opt/topspin3.2/data/jmalo22/nmr/JAM-7159 c13/20/audita.txt
##AUDIT TRAIL=  $$ (NUMBER, WHEN, WHO, WHERE, PROCESS, VERSION, WHAT)
(   1,<2019-08-22 12:49:58.974 -0500>,<jmalo22>,<B10082821>,<go>,<TOPSPIN 3.2>,
      <created by zg
	started at 2019-08-22 12:41:51.172 -0500,
	POWCHK enabled, PULCHK disabled,
       terminated by command 'halt'
       configuration hash MD5:
       55 93 05 62 3F AC 01 A1 E2 54 77 A0 AA 2E 4C 7C
       data hash MD5: 64K
       9E 81 78 A1 2A 68 15 BC 03 C6 E0 0E 55 57 07 C9>)
##END=

$$ hash MD5
$$ F9 40 FA 02 58 E1 C5 40 39 CB 3B 89 59 6A 72 9D
