# Supplementary material for: Copper(I)-Catalyzed Synthesis of Unsymmetrical All-Carbon Bis-Quaternary Centers at the Opposing α-Carbons of Cyclohexanones
Source: Org Lett. 2022 Jun 29;24(26):4810–5. doi: 10.1021/acs.orglett.2c01890 (PMC9490817; doi:10.1021/acs.orglett.2c01890)
Supplement: Supplementary file 1 — ol2c01890_si_001.zip [file ol2c01890_si_001.zip › Paper #25 - FID Files - OL/16d-1H/11/audita.txt]

##TITLE= Audit trail, TOPSPIN		Version 3.2
##JCAMPDX= 5.01
##ORIGIN= Bruker BioSpin GmbH
##OWNER= sphilkhana
$$ /opt/topspin3.2/data/sphilkhana/nmr/JAM7186Hr/11/audita.txt
##AUDIT TRAIL=  $$ (NUMBER, WHEN, WHO, WHERE, PROCESS, VERSION, WHAT)
(   1,<2021-05-07 17:47:16.840 -0500>,<sphilkhana>,<B10082821>,<go>,<TOPSPIN 3.2>,
      <created by zg
	started at 2021-05-07 17:45:57.921 -0500,
	POWCHK enabled, PULCHK disabled,
       configuration hash MD5:
       AF B7 73 46 01 F6 D5 0E 82 5E 67 5D FF BC 64 20
       data hash MD5: 64K
       12 88 FD 41 84 F4 EA 0D 3F F1 F4 67 4F E7 0E C6>)
##END=

$$ hash MD5
$$ DE 31 DB 36 FD 41 A0 5C 42 60 00 94 1A 5A 94 A3
