# Supplementary material for: Copper(I)-Catalyzed Synthesis of Unsymmetrical All-Carbon Bis-Quaternary Centers at the Opposing α-Carbons of Cyclohexanones
Source: Org Lett. 2022 Jun 29;24(26):4810–5. doi: 10.1021/acs.orglett.2c01890 (PMC9490817; doi:10.1021/acs.orglett.2c01890)
Supplement: Supplementary file 1 — ol2c01890_si_001.zip [file ol2c01890_si_001.zip › Paper #25 - FID Files - OL/16d-1H/11/shimvalues]

# Fri May  7 17:46:43 2021
#$$PROBEID=36
#$$PROBEINFO=5 mm CPPTCI 1H/19F-13C/15N/D Z-GRD Z135419/0002
#$$PICSINFO=Z135419_0002_36.par
#$$SHIMID=292722
#
# Active Shim Gradients
#
Z           		-7281           
Z2          		-2916           
Z3          		2341            
Z4          		5218            
Z5          		908             
Z6          		-464            
Z7          		0               
Z8          		0               
X           		2465            
XZ          		6259            
XZ2         		-7849           
XZ3         		-3799           
XZ4         		-1805           
XZ5         		5805            
Y           		-924            
YZ          		441             
YZ2         		4085            
YZ3         		-693            
YZ4         		2189            
YZ5         		3928            
XY          		8337            
XYZ         		3414            
XYZ2        		-1000           
XYZ3        		540             
XYZ4        		451             
XYZ5        		0               
(X2-Y2)     		-6036           
(X2-Y2)Z    		6174            
(X2-Y2)Z2   		1535            
(X2-Y2)Z3   		114             
(X2-Y2)Z4   		-1136           
(X2-Y2)Z5   		0               
X3          		1343            
X3Z         		8849            
Y3          		3147            
Y3Z         		1687            
#
# Lock Parameter
#
FIELD		7129.043
LOCKPHASE		244.210 
LOCKPOWER		-30.000 
LOCKGAIN		147.576 
LOCKDC		-75.000 
LOCKSHIFT		7.240   
LOOPGAIN		-12.000 
LOOPTIME		0.400   
LOOPFILTER		100.000 
#
IEEE64_VERSION_CODE 1
#
# Shim currents 
#
SHIM_SETTING [1 ]  -3214.71980776  
SHIM_SETTING [2 ]  -2052.20770408  
SHIM_SETTING [3 ]  2704.67304627   
SHIM_SETTING [4 ]  -3295.88964408  
SHIM_SETTING [5 ]  2125.43179744   
SHIM_SETTING [6 ]  807.84144513    
SHIM_SETTING [7 ]  5438.23256111   
SHIM_SETTING [8 ]  1553.03900910   
SHIM_SETTING [9 ]  2269.22798277   
SHIM_SETTING [10]  -134.82188886   
SHIM_SETTING [11]  0.00000000      
SHIM_SETTING [12]  1460.25700000   
SHIM_SETTING [13]  4834.58700000   
SHIM_SETTING [14]  -3640.08300000  
SHIM_SETTING [15]  -1881.30367523  
SHIM_SETTING [16]  -11559.36193107 
SHIM_SETTING [17]  17431.79682259  
SHIM_SETTING [18]  1245.07450160   
SHIM_SETTING [19]  6391.44773208   
SHIM_SETTING [20]  -2066.12226983  
SHIM_SETTING [21]  3360.75700000   
SHIM_SETTING [22]  -9155.66100000  
SHIM_SETTING [23]  -1743.36900000  
SHIM_SETTING [24]  -10304.64500000 
SHIM_SETTING [25]  -2084.96500000  
SHIM_SETTING [26]  -5071.68100000  
SHIM_SETTING [27]  4943.03000000   
SHIM_SETTING [28]  5758.91435875   
SHIM_SETTING [29]  5148.78700000   
SHIM_SETTING [30]  2543.00700000   
SHIM_SETTING [31]  -3968.78869000  
SHIM_SETTING [32]  3403.86964580   
SHIM_SETTING [33]  8415.15300000   
SHIM_SETTING [34]  790.21500000    
SHIM_SETTING [35]  10683.54600000  
SHIM_SETTING [36]  6553.89300000   
SHIM_SETTING [37]  -3509.80363113  
SHIM_SETTING [38]  3522.57323121   
SHIM_SETTING [39]  -7532.77494940  
SHIM_SETTING [40]  0.00000000      
