# Supplementary material for: Copper(I)-Catalyzed Synthesis of Unsymmetrical All-Carbon Bis-Quaternary Centers at the Opposing α-Carbons of Cyclohexanones
Source: Org Lett. 2022 Jun 29;24(26):4810–5. doi: 10.1021/acs.orglett.2c01890 (PMC9490817; doi:10.1021/acs.orglett.2c01890)
Supplement: Supplementary file 1 — ol2c01890_si_001.zip [file ol2c01890_si_001.zip › Paper #25 - FID Files - OL/trans-13-1H/1/audita.txt]

##TITLE= Audit trail, TOPSPIN		Version 3.2
##JCAMPDX= 5.01
##ORIGIN= Bruker BioSpin GmbH
##OWNER= sphilkhana
$$ /opt/topspin3.2/data/sphilkhana/nmr/SCP2274P2r/1/audita.txt
##AUDIT TRAIL=  $$ (NUMBER, WHEN, WHO, WHERE, PROCESS, VERSION, WHAT)
(   1,<2021-05-07 17:52:18.074 -0500>,<sphilkhana>,<B10082037>,<go>,<TOPSPIN 3.2>,
      <created by zg
	started at 2021-05-07 17:50:44.569 -0500,
	POWCHK enabled, PULCHK disabled,
       configuration hash MD5:
       1B C0 70 2C BD 96 A6 F2 35 51 D4 46 9F 82 D5 9D
       data hash MD5: 64K
       B7 CA A9 E9 18 65 E4 19 32 46 76 01 9F DF FE 69>)
##END=

$$ hash MD5
$$ B4 B1 7D 45 57 20 72 F8 14 DC 7B 9C CC 19 78 35
