# Supplementary material for: Copper(I)-Catalyzed Synthesis of Unsymmetrical All-Carbon Bis-Quaternary Centers at the Opposing α-Carbons of Cyclohexanones
Source: Org Lett. 2022 Jun 29;24(26):4810–5. doi: 10.1021/acs.orglett.2c01890 (PMC9490817; doi:10.1021/acs.orglett.2c01890)
Supplement: Supplementary file 1 — ol2c01890_si_001.zip [file ol2c01890_si_001.zip › Paper #25 - FID Files - OL/trans-13-1H/1/shimvalues]

# Fri May  7 17:51:53 2021
#$$PROBEID=3
#$$PROBEINFO=5 mm PABBI 1H/D-BB Z-GRD Z820201/0159
#$$PICSINFO=Z820201_0159_03.par
#$$SHIMID=313232
#
# Active Shim Gradients
#
Z           		-3284           
Z2          		992             
Z3          		-1568           
Z4          		1597            
Z5          		421             
Z6          		-2927           
X           		-1332           
XZ          		589             
XZ2         		-10868          
XZ3         		6               
Y           		1029            
YZ          		-355            
YZ2         		2534            
YZ3         		-9594           
XY          		7021            
XYZ         		-4126           
(X2-Y2)     		724             
(X2-Y2)Z    		4231            
X3          		-137            
Y3          		522             
#
# Lock Parameter
#
FIELD		7742.919
LOCKPHASE		153.243 
LOCKPOWER		-30.000 
LOCKGAIN		126.519 
LOCKDC		-94.700 
LOCKSHIFT		7.240   
LOOPGAIN		-12.000 
LOOPTIME		0.400   
LOOPFILTER		100.000 
#
IEEE64_VERSION_CODE 1
#
# Shim currents 
#
SHIM_SETTING [1 ]  -1592.58129116  
SHIM_SETTING [2 ]  491.22345294    
SHIM_SETTING [3 ]  -824.84151869   
SHIM_SETTING [4 ]  840.19393037    
SHIM_SETTING [5 ]  221.67502949    
SHIM_SETTING [6 ]  -700.63200000   
SHIM_SETTING [7 ]  309.81400000    
SHIM_SETTING [8 ]  -5716.75500000  
SHIM_SETTING [9 ]  380.82400000    
SHIM_SETTING [10]  3693.04600000   
SHIM_SETTING [11]  541.25400000    
SHIM_SETTING [12]  -186.73000000   
SHIM_SETTING [13]  1333.04000000   
SHIM_SETTING [14]  -5046.56800000  
SHIM_SETTING [15]  -1539.77600000  
SHIM_SETTING [16]  2225.76900000   
SHIM_SETTING [17]  3.35400000      
SHIM_SETTING [18]  -2170.40400000  
SHIM_SETTING [19]  -71.92700000    
SHIM_SETTING [20]  274.57600000    
