# Supplementary material for: Copper(I)-Catalyzed Synthesis of Unsymmetrical All-Carbon Bis-Quaternary Centers at the Opposing α-Carbons of Cyclohexanones
Source: Org Lett. 2022 Jun 29;24(26):4810–5. doi: 10.1021/acs.orglett.2c01890 (PMC9490817; doi:10.1021/acs.orglett.2c01890)
Supplement: Supplementary file 1 — ol2c01890_si_001.zip [file ol2c01890_si_001.zip › Paper #25 - FID Files - OL/14f-13C/5/audita.txt]

##TITLE= Audit trail, TOPSPIN		Version 3.2
##JCAMPDX= 5.01
##ORIGIN= Bruker BioSpin GmbH
##OWNER= sphilkhana
$$ /opt/topspin3.2/data/sphilkhana/nmr/SCP1180C/5/audita.txt
##AUDIT TRAIL=  $$ (NUMBER, WHEN, WHO, WHERE, PROCESS, VERSION, WHAT)
(   1,<2020-01-04 18:37:16.406 -0600>,<sphilkhana>,<B10082821>,<go>,<TOPSPIN 3.2>,
      <created by zg
	started at 2020-01-04 18:23:04.738 -0600,
	POWCHK enabled, PULCHK disabled,
       terminated by command 'halt'
       configuration hash MD5:
       9C FB B0 22 FC 33 F5 0C 6E 47 8F 3F F3 4B 1B FB
       data hash MD5: 64K
       FC 7D 34 71 65 4D 86 25 46 D5 BA 06 81 82 A0 60>)
##END=

$$ hash MD5
$$ 24 8E CC 9F 16 1E 5C 96 12 AC F3 CA FD 3A 60 91
