# Supplementary material for: Copper(I)-Catalyzed Synthesis of Unsymmetrical All-Carbon Bis-Quaternary Centers at the Opposing α-Carbons of Cyclohexanones
Source: Org Lett. 2022 Jun 29;24(26):4810–5. doi: 10.1021/acs.orglett.2c01890 (PMC9490817; doi:10.1021/acs.orglett.2c01890)
Supplement: Supplementary file 1 — ol2c01890_si_001.zip [file ol2c01890_si_001.zip › Paper #25 - FID Files - OL/23b-1H/6/shimvalues]

# Tue Apr 13 15:26:30 2021
#$$PROBEID=36
#$$PROBEINFO=5 mm CPPTCI 1H/19F-13C/15N/D Z-GRD Z135419/0002
#$$PICSINFO=Z135419_0002_36.par
#$$SHIMID=292722
#
# Active Shim Gradients
#
Z           		-7331           
Z2          		-2970           
Z3          		2326            
Z4          		5541            
Z5          		766             
Z6          		-1923           
Z7          		0               
Z8          		0               
X           		2510            
XZ          		6259            
XZ2         		-7849           
XZ3         		-3799           
XZ4         		-1805           
XZ5         		5805            
Y           		-954            
YZ          		521             
YZ2         		4085            
YZ3         		-693            
YZ4         		2189            
YZ5         		3928            
XY          		8237            
XYZ         		3414            
XYZ2        		-1000           
XYZ3        		540             
XYZ4        		451             
XYZ5        		0               
(X2-Y2)     		-6036           
(X2-Y2)Z    		6174            
(X2-Y2)Z2   		1535            
(X2-Y2)Z3   		114             
(X2-Y2)Z4   		-1136           
(X2-Y2)Z5   		0               
X3          		1343            
X3Z         		8849            
Y3          		3147            
Y3Z         		1687            
#
# Lock Parameter
#
FIELD		7120.962
LOCKPHASE		239.114 
LOCKPOWER		-30.000 
LOCKGAIN		131.094 
LOCKDC		-75.000 
LOCKSHIFT		7.240   
LOOPGAIN		-12.000 
LOOPTIME		0.400   
LOOPFILTER		100.000 
#
IEEE64_VERSION_CODE 1
#
# Shim currents 
#
SHIM_SETTING [1 ]  -3249.01534369  
SHIM_SETTING [2 ]  -1752.38163989  
SHIM_SETTING [3 ]  2563.48497837   
SHIM_SETTING [4 ]  -2100.90815593  
SHIM_SETTING [5 ]  1771.81185074   
SHIM_SETTING [6 ]  748.62628860    
SHIM_SETTING [7 ]  4168.77389280   
SHIM_SETTING [8 ]  502.86610622    
SHIM_SETTING [9 ]  1845.61853438   
SHIM_SETTING [10]  -459.16762470   
SHIM_SETTING [11]  0.00000000      
SHIM_SETTING [12]  1460.25700000   
SHIM_SETTING [13]  4834.58700000   
SHIM_SETTING [14]  -3640.08300000  
SHIM_SETTING [15]  -1840.66500000  
SHIM_SETTING [16]  -11518.72400000 
SHIM_SETTING [17]  17476.79700000  
SHIM_SETTING [18]  1290.07400000   
SHIM_SETTING [19]  6412.74500000   
SHIM_SETTING [20]  -2044.82500000  
SHIM_SETTING [21]  3360.75700000   
SHIM_SETTING [22]  -9155.66100000  
SHIM_SETTING [23]  -1743.36900000  
SHIM_SETTING [24]  -10304.64500000 
SHIM_SETTING [25]  -2084.96500000  
SHIM_SETTING [26]  -5071.68100000  
SHIM_SETTING [27]  4943.03000000   
SHIM_SETTING [28]  5811.82200000   
SHIM_SETTING [29]  5109.67000000   
SHIM_SETTING [30]  2503.89000000   
SHIM_SETTING [31]  -3960.47000000  
SHIM_SETTING [32]  3296.77700000   
SHIM_SETTING [33]  8350.45900000   
SHIM_SETTING [34]  725.52100000    
SHIM_SETTING [35]  10583.54600000  
SHIM_SETTING [36]  6453.89300000   
SHIM_SETTING [37]  -3538.17300000  
SHIM_SETTING [38]  3522.54600000   
SHIM_SETTING [39]  -7601.09400000  
SHIM_SETTING [40]  0.00000000      
