# Supplementary material for: Copper(I)-Catalyzed Synthesis of Unsymmetrical All-Carbon Bis-Quaternary Centers at the Opposing α-Carbons of Cyclohexanones
Source: Org Lett. 2022 Jun 29;24(26):4810–5. doi: 10.1021/acs.orglett.2c01890 (PMC9490817; doi:10.1021/acs.orglett.2c01890)
Supplement: Supplementary file 1 — ol2c01890_si_001.zip [file ol2c01890_si_001.zip › Paper #25 - FID Files - OL/18d-13C/3/audita.txt]

##TITLE= Audit trail, TOPSPIN		Version 3.2
##JCAMPDX= 5.01
##ORIGIN= Bruker BioSpin GmbH
##OWNER= jmalo22
$$ /opt/topspin3.2/data/jmalo22/nmr/JAM-8060 C13 Br/3/audita.txt
##AUDIT TRAIL=  $$ (NUMBER, WHEN, WHO, WHERE, PROCESS, VERSION, WHAT)
(   1,<2019-12-12 09:21:30.479 -0600>,<jmalo22>,<B10082821>,<go>,<TOPSPIN 3.2>,
      <created by zg
	started at 2019-12-12 09:06:28.195 -0600,
	POWCHK enabled, PULCHK disabled,
       terminated by command 'halt'
       configuration hash MD5:
       9C FB B0 22 FC 33 F5 0C 6E 47 8F 3F F3 4B 1B FB
       data hash MD5: 64K
       FF B0 C5 DE 2F 9A 99 43 1A 7D 8D 44 29 55 CD 85>)
##END=

$$ hash MD5
$$ 6F B5 49 02 48 6D D3 8E 73 2E 8C 96 28 A1 64 1D
